# Supplementary material for: MicroRNA Signatures in Serous Ovarian Cancer: A Comparison of Prognostic Marker Targets in African Americans and Caucasians
Source: Diseases. 2025 Nov 6;13(11):360. doi: 10.3390/diseases13110360 (PMC12650892; doi:10.3390/diseases13110360)
Supplement: Supplementary file 1 [file diseases-13-00360-s001.zip]

Archive with 1 entries (1 files):
- diseases-3872579-supplementary.pdf
